# Supplementary material for: N-Glycome Profile of the Spike Protein S1: Systemic and Comparative Analysis from Eleven Variants of SARS-CoV-2
Source: Biomolecules. 2023 Sep 20;13(9):1421. doi: 10.3390/biom13091421 (PMC10526240; doi:10.3390/biom13091421)
Supplement: Supplementary file 1 [file biomolecules-13-01421-s001.zip]

Archive with 1 entries (1 files):
- biomolecules-2535530-supplementary.pdf
